# Supplementary material for: IQ-TREE 2: New Models and Efficient Methods for Phylogenetic Inference in the Genomic Era
Source: Mol Biol Evol. 2020 Feb 3;37(5):1530–4. doi: 10.1093/molbev/msaa015 (PMC7182206; doi:10.1093/molbev/msaa015)
Supplement: msaa015_Supplementary_Data [file msaa015_supplementary_data.zip]

Archive with 3 entries (2 files):
- msaa015-Suppl_Data/
- msaa015-Suppl_Data/IQTree2-response.pdf
- msaa015-Suppl_Data/IQTree2-supp-rev.pdf
